# Supplementary material for: Keep up or drown: adjustment of western Pacific coral reefs to sea-level rise in the 21st century
Source: R Soc Open Sci. 2015 Jul 22;2(7):150181. doi: 10.1098/rsos.150181 (PMC4632590; doi:10.1098/rsos.150181)
Supplement: Final data set Coral growth and Xrays Palau Sea level study June 15 2015.xlsx [file rsos150181supp2.xlsx]

## Sheet: Microatoll growth (field)
Colony		Long Island	AiraiRvW	AiraiYGolbuu	BridgeRvW	BridgeYGolbuu	BebelLukesRvW	BebelLukesYGolbuu	RisongRvW	RisongYGolbuu	NgerchebalRvW	NgerchebalYGolbuu	AimeliikRvW	AimelliYGolbuu	NgatpangRvW	NgatpangYGobuu	NgeremlenguiRvW	NgermlemguieYGolbuu	NgerdisRvW	NgerdisYGolbuu
1		110	125	53	51	46	60	77	40	40	53	69	60	94	56	55	70	87	91	119
2		117	98	85	76	108	50	94	40	74	48	84	69	68	87	95	83	79	119	104
3		95	106	155	86	79	66	108	56	99	61	39	66	84	83	94	81	44	58	74
4		125	89	98	83	78	40	78	57	41	53	59	69	62	88	90	49	75	84	124
5		108	89	89	74	64	56	89	52	64	52	64	96	99	79	94	68	99	74	134
6		87	51	109	69	60	50	72	40	66	56	71	56	84	57	85	93	81	70	97
7		121	64	137	78	74	90	83	43	64	58	69	67	119	59	111	69	68	58	71
8		65	70	108	86	79	78	79	35	41	56	63	83	58	52	89	47	94	81	69
9		107	86	99	100	100	73	70	33	49	55	54	89	89	115	94	70	83	67	81
10		82	109	84	89	87	80	58	46	66	73	50	80	74	88	96	98	58	124	90
11		69	50	89	70	90	50	74	46	54	57	60	84	72	61	88	92	104	117	101
12		112	91	135	98	91	79	90	53	42	88	58	70	77	86	94	73	64	78	140
13		109	87	99	69	86	60	56	57	76	48	79	78	99	88	93	84	126	99	84
14		93	70	124	87	76	57	94	53	52	59	59	48	91	109	100	100	79	81	80
15		87	87	119	62	80	53	68	73	40	61	57	47	99	70	91	71	98	87	80
16		96	83	109	71	64	75	108	59	66	67	40	73	89	68	74	79	121	68	108
17		111	73	120	73	42	60	68	49	24	76	48	49	68	77	90	102	98	76	127
18		89	86	124	72	89	78	57	44	70	59	90	83	94	79	86	89	91	87	74
19		88	63	117	73	94	38	79	52	94	78	44	80	88	57	64	88	80	69	114
20		86	68	42	67	93	90	84	44	78	66	39	67	107	70	91	92	108	86	97
21		82	68	39	78	88	60	49	40	47	44	48	69	69	72	108	69	76	88	84
22		77	58	122	73	89	58	62	54	74	59	49	67	77	78	73	81	100	78	80
23		72	61	48	78	69	66	59	49	59	54	48	56	119	63	98	69	124	120	114
24		103	83	79	56	67	77	106	58	39	37	69	71	74	94	84	82	119	70	89
25		73	77	134	51	86	70	59	49	94	48	64	64	102	77	85	74	129	102	119
26		97	82	130	78	79	66	49	47	34	43	60	74	77	88	87	87	113	90	114
27		72	76	82	69	74	69	86	52	48	42	39	73	86	51	69	112	134	94	84
28		9	78	109	68	107	81	99	53	54	70	56	73	79	83	80	70	109	93	89
29		94	69	3	68	109	77	103	61	62	62	79	58	80	81	64	115	44	97	149
30		69	87	76	74	102	52	119	44	76	42	56	73	99	69	89	89	97	88	129
		100
	Mean	90.4839	79.4667	97.2333	74.2333	81.6667	65.3	79.2333	49.3	59.5667	57.5	58.8	69.7333	85.9	76.1667	87.0333	81.5333	92.7333	86.4667	100.633
	StD	22.6352	16.8149	34.1979	11.5002	16.5932	13.6386	19.0203	8.47776	18.6893	11.6877	13.4866	11.8291	15.3608	15.6295	12.5684	15.7277	23.9179	17.4529	22.3799
	Totalmean		88.35		77.95		73.4833		54.4333		58.15		77.8167		81.6		87.1333		93.55
		1	Long Island = N 7 20 24.69, E 134 27 44.68
	3 slices	2	Airai = N 7 20.784, E 134 34.257
	3 slices	3	Bridge= N 7 19.967, E 134 31.152
	3 slices	4	Babellukes= N 7 17.545, E 134 30.502
	3 slices	5	Risong= N 7 17.972, E 134 28.542
	MPA	6	Ngerchebal= N 7 24.945, E 134 26.804
	3 slices	7	Aimellik= N 7 27.433, E 134 27.639
	3 slices	8	Ngatpang= N 7 30.084, E 134 28.999
	3 slices	9	Ngeremlengui = N 7 32.391, E 134 29.620
	3 slices	10	Ngerdis= N 7 21.062, E 134 26.526

## Sheet: Xrays
Site	X-Ray	2014	2013	2012	2011	2010	2009	2008
Aimeliik	a	5.6354	10.809	11.9654
	b	8.68919	12.1495	13.3338	10.1683	11.5769	13.0051
	c	5.48421	12.3208	11.1489	12.4856	11.5413	10.916
Airai	a	6.96807	11.095	9.94803	11.9624	12.2836	9.36602
	b	5.69643	10.7171	11.0487
	c	6.71344	10.9374	9.28712	10.2
Babel Lukes	a	6.137	10.3652	11.0039
	b	5.49989	11.2397	10.6282	13.3508
	c	6.5152	10.8728	10.9023	11.288	11.4711
Bridge	a	5.33488	9.54522	10.1713	11.919
	b
	c	5.71021	12.1923	12.1525	12.8337
Ngatpang	a	7.63229	12.0626	13.5988	13.6501
	b	7.50615	13.0502	8.45889	10.7878	11.3836	11.5756
	c	7.60951	15.5128	12.6095	13.5951	15.7772
Ngeremlengui	a	6.5818	14.4367	12.5907	12.7403	13.4564
	b	5.76258	11.1617	10.089	12.4606	13.1469
Ngerdis	a	8.94261	14.5321	10.5937	11.7783	10.5146
	b	8.73341	15.8629	16.5339	13.3836	14.5425	14.1801
	c	5.57842	12.8438	12.2856	9.7599	16.0898	16.5263	12.875
Risong	a	4.5283	9.8239	8.16604	8.22893	8.48553	9.59497
	b	4.20783	8.73719	7.71901	8.80009	7.66076	8.8863	7.47437
	c	5.363	9.80607	7.55594	6.84237	7.32223	8.67727
